# Supplementary material for: Plasma Very‐Long‐Chain Fatty Acids in X‐Linked Adrenoleukodystrophy: Diagnostic Insights From a Clinical Laboratory Cohort
Source: J Clin Lab Anal. 2026 Jun 17;40(14):e70269. doi: 10.1002/jcla.70269 (PMC13399760; doi:10.1002/jcla.70269)
Supplement: Supplementary file 4 — Table S1: Individual demographic, clinical, biochemical, and genetic characteristics of patients with X‐ALD included in the study cohort. Variables include sex, age at diagnosis, clinical phenotype, ABCD1 variant, VLCFA parameters, and age at last follow‐up. [file JCLA-40-e70269-s005.csv]

Patient ID	Sex	Age at diagnosis	Clinical phenotype	ABCD1 variant	C26:0	C24:0/C22:0	C26:0/C22:0	Age at last follow-up	Hypercholesterolemic	Biochemical follow-up. Yes=1, No=0	First VLCFA measurement (year)	Last VLCFA measurement (year)	Time between measurements (years)	C26:0 at last measurement (µmol/L)	C26:0/C22:0 ratio at last measurement
1	Male	48	Symptomatic	c.1415_1416delAG	2.18	1.54	0.071	52	Hypercholesterolemic	0	2021			1.57	0.052
2	Male	4	Symptomatic	c.796G>A (p.Gly266Arg)	1.14	1.6	0.05	20	Normocholesterolemic	1	2005	2021	16	1.57	0.052
3	Female	43	Symptomatic	c.796G>A (p.Gly266Arg)	3.55	1.43	0.086	59	Hypercholesterolemic	1	2014	2025	11	3.75	0.134
4	Male	4	Symptomatic	c.836T>C (p.Leu279Pro)	0.72	0.85	0.032	21	Normocholesterolemic	1	2004	2021	17	0.87	0.041
5	Male	50	Symptomatic	c.761C>T (p.Thr254Met)	2.06	1.5	0.035	50	Hypercholesterolemic	1	2020	2020	0	2.07	0.04
6	Female	31	Asymptomatic	c.971G>A p.(Arg324His)	0.91	1	0.02	32	Normocholesterolemic	1	2021	2021	0	0.86	0.011
7	Female	42	Asymptomatic	c.971G>A p.(Arg324His)	0.39	0.66	0.007	42	Hypercholesterolemic	0	2021			0.62	0.008
8	Male	63	Asymptomatic	c.971G>A p.(Arg324His)	0.28	0.81	0.009	63	Normocholesterolemic	0	2021			0.47	0.046
9	Male	5	Symptomatic	c.971G>A p.(Arg324His)	0.75	1.12	0.01	7	Hypercholesterolemic	1	2019	2021	2	0.62	0.016
10	Male	17	Symptomatic	c.971G>A p.(Arg324His)	0.64	1.34	0.013	21	Normocholesterolemic	0	2021			2.13	0.056
11	Female	28	Asymptomatic	c.971G>A p.(Arg324His)	0.46	0.69	0.009	29	Normocholesterolemic	1	2021	2021	0	0.47	0.008
12	Female	51	Asymptomatic	c.971G>A p.(Arg324His)	0.31	0.82	0.008	51		0	2021		0	0.61	0.038
13	Male	20	Asymptomatic	c.971G>A p.(Arg324His)	0.49	0.97	0.008	21	Normocholesterolemic	0	2020			0.88
14	Female	19	Asymptomatic	c.971G>A p.(Arg324His)	0.44	0.9	0.007	20	Hypercholesterolemic	0	2020
15	Female	37	Symptomatic	c.1720delC (p.Gln574Argfs*62)	1.12	1.05	0.026	40	Normocholesterolemic	0	2022
16	Female	68	Symptomatic	c.1720delC (p.Gln574Argfs*62)	1.5	0.77	0.012	69	Hypercholesterolemic	0	2022
17	Female	46	Symptomatic	c.1415_1416delAG	1.151	0.79	0.029	51	Hypercholesterolemic	1	2021	2025	4	1.57	0.046
18	Male	16	Asymptomatic	c.1415_1416delAG	1.03	1.31	0.064	18	Normocholesterolemic	1	2022	2024	2	2.13	0.012
19	Male	36	Symptomatic	c.1978C>T (p.Arg660Trp)	1.46	1.13	0.028	38	Hypercholesterolemic	1	2023	2025	2	2.48	0.056
20	Female	60	Asymptomatic	c.1978C>T (p.Arg660Trp)	0.98	1.05	0.024	62	Hypercholesterolemic	0	2023
21	Male	22	Symptomatic	c.355G>C (p.Ala119Pro)	0.9	1.5	0.05	26	Hypercholesterolemic	0	2023
22	Male	6	Symptomatic	p.Trp77Ter (c.230G>A)	2.88	1.29	0.079	11	Normocholesterolemic	1	2016	2021	5	0.61	0.017
23	Female	4	Asymptomatic	p.Trp77Ter (c.230G>A)					Normocholesterolemic	0	2016
24	Female	9	Asymptomatic	p.Trp77Ter (c.230G>A)	2	1.26	0.045	9		0	2016
25	Female	8	Asymptomatic	p.Trp77Ter (c.230G>A)						0	2016
26	Male	6	Asymptomatic	c.566G>A p.(Arg189Gln)	0.34	1.13	0.009	8	Normocholesterolemic	1	2021	2023	2	0.88	0.038
27	Male	6	Symptomatic	c.1720delC (p.Gln574Argfs*62)	2.5	2.77	0.081		Hypercholesterolemic	0	2022
28	Male	4	Symptomatic	c.1720delC (p.Gln574Argfs*62)	2.36	1.151	0.043		Hypercholesterolemic	0	2022
29	Male	40	Asymptomatic	c.1720delC (p.Gln574Argfs*62)	2.47	1.54	0.054		Hypercholesterolemic	0	2022
30	Male	5	Symptomatic	c.1961T>G (p.Leu654Arg)	2.74	1.49	0.07		Hypercholesterolemic	0	2023
31	Female	7	Symptomatic	c.390dup (p.Gly131Trpfs*64)	4.2	1.8	0.071			0	2023
