# Supplementary material for: Plasma Very‐Long‐Chain Fatty Acids in X‐Linked Adrenoleukodystrophy: Diagnostic Insights From a Clinical Laboratory Cohort
Source: J Clin Lab Anal. 2026 Jun 17;40(14):e70269. doi: 10.1002/jcla.70269 (PMC13399760; doi:10.1002/jcla.70269)
Supplement: Supplementary file 5 — Table S2: jcla70269‐sup‐0005‐TableS2.csv. ABCD1 variants identified in the study cohort, including genomic nomenclature, variant type, predicted molecular consequence, and associated clinical phenotypes. [file JCLA-40-e70269-s003.csv]

ID	ABCD1 variant	Variant type	Genomic position (GRCh37)
1	c.1415_1416delAG	Frameshift	153002632
2	c.796G>A (p.Gly266Arg)	Missense	152991517
3	c.836T>C (p.Leu279Pro)	Missense	152991557
4	c.761C>T (p.Thr254Met)	Missense	152991482
5	c.971G>A; p.(Arg324His)	Missense	152994757
6	c.1720delC (p.Gln574Argfs*62)	Frameshift	153006113
7	c.1978C>T (p.Arg660Trp)	Missense	153008787
8	c.355G>C (p.Ala119Pro)	Missense	152991076
9	p.Trp77Ter (c.230G>A)	Frameshift	152990951
10	c.566G>A p.(Arg189Gln)	Missense	152991287
11	c.1961T>G (p.Leu654Arg)	Missense	153008779
12	c.390dup (p.Gly131Trpfs*64)	Frameshift	152991111
