# Supplementary material for: Plasma Very‐Long‐Chain Fatty Acids in X‐Linked Adrenoleukodystrophy: Diagnostic Insights From a Clinical Laboratory Cohort
Source: J Clin Lab Anal. 2026 Jun 17;40(14):e70269. doi: 10.1002/jcla.70269 (PMC13399760; doi:10.1002/jcla.70269)
Supplement: Supplementary file 6 — Table S3: Datasets used for statistical analyses and figure generation, including raw VLCFA measurements, lipid parameters, and group stratifications used for comparative and correlation analyses. [file JCLA-40-e70269-s001.csv]

Table/Figure	Comparison	Test	Statistic	p value	n
Supplementary Figure S1	C26:0 (male vs female)	Mann–Whitney U test	U=92	0.6788	29
Supplementary Figure S1	C24:0/C22:0 ratio (male vs female)	Mann–Whitney U test	U=45	0.0103	29
Supplementary Figure S1	C26:0/C22:0 ratio (male vs female)	Mann–Whitney U test	U=68	0.1364	29
Figure 2	C26:0 (Asymptomatic vs PAI/AMN)	Kruskal–Wallis + Dunn’s test	Z = 2.724	0.0193	24
Figure 2	C26:0 (Asymptomatic vs CALD)	Kruskal–Wallis + Dunn’s test	Z = 3.232	0.0037	21
Figure 2	C26:0 (PAI/AMN vs CALD)	Kruskal–Wallis + Dunn’s test	Z = 0.710	>0.9999	21
Figure 2	C24:0 (Asymptomatic vs PAI/AMN)	Kruskal–Wallis + Dunn’s test	Z = 0.464	>0.9999	19
Figure 2	C24:0 (Asymptomatic vs CALD)	Kruskal–Wallis + Dunn’s test	Z = 2.329	0.0596	20
Figure 2	C24:0 (PAI/AMN vs CALD)	Kruskal–Wallis + Dunn’s test	Z = 1.711	0.2615	17
Figure 2	C24:0/C22:0 (Asymptomatic vs PAI/AMN)	Kruskal–Wallis + Dunn’s test	Z = 0.799	>0.9999	20
Figure 2	C24:0/C22:0 (Asymptomatic vs CALD)	Kruskal–Wallis + Dunn’s test	Z = 2.950	0.0095	21
Figure 2	C24:0/C22:0 (PAI/AMN vs CALD)	Kruskal–Wallis + Dunn’s test	Z = 1.926	0.1623	17
Figure 2	C26:0/C22:0 (Asymptomatic vs PAI/AMN)	Kruskal–Wallis + Dunn’s test	Z = 1.637	0.3052	20
Figure 2	C26:0/C22:0 (Asymptomatic vs CALD)	Kruskal–Wallis + Dunn’s test	Z = 3.147	0.0049	21
Figure 2	C26:0/C22:0 (PAI/AMN vs CALD)	Kruskal–Wallis + Dunn’s test	Z = 1.319	0.5616	17
Figure 3	Total cholesterol vs C22:0	Spearman correlation	ρ = 0.4468	0.0252	25
Figure 3	Total cholesterol vs C24:0	Spearman correlation	ρ = 0.4350	0.0298	25
Figure 3	Total cholesterol vs C26:0	Spearman correlation	ρ = 0.2106	0.3017	26
Figure 4	C26:0 (CALD vs non-cerebral involvement)	ROC analysis	AUC = 0.84	0.0035	29
Figure 4	C24:0 (CALD vs non-cerebral involvement)	ROC analysis	AUC = 0.77	0.0253	27
Figure 4	C26:0/C22:0 (CALD vs non-cerebral involvement)	ROC analysis	AUC = 0.82	0.0067	29
Figure 4	C24:0/C22:0 (CALD vs non-cerebral involvement)	ROC analysis	AUC = 0.84	0.0040	29
Figure 5	C26:0 (Truncating vs Non-truncating)	Mann–Whitney U test	U = 29	0.0010	29
Figure 5	C26:0/C22:0 (Truncating vs Non-truncating)	Mann–Whitney U test	U = 39	0.0057	29
Genetic Analysis	Variant type vs cerebral involvement	Fisher’s exact test		1.000	31
Genetic Analysis	Variant type vs cerebral involvement	Chi-square test	χ² = 0.0328	0.856	31
